# Supplementary material for: Parental Anxiety, Practices, and Parent–Child Relationships among Families with Young Children in China: A Cross-Sectional Study
Source: Children (Basel). 2023 Aug 15;10(8):1388. doi: 10.3390/children10081388 (PMC10453797; doi:10.3390/children10081388)
Supplement: Supplementary file 1 [file children-10-01388-s001.zip]

Archive with 1 entries (1 files):
- children-2510648-supplementary.pdf
